# Supplementary material for: Comprehensive Assessment of BARD1 Messenger Ribonucleic Acid Splicing With Implications for Variant Classification
Source: Front Genet. 2019 Nov 19;10:1139. doi: 10.3389/fgene.2019.01139 (PMC6877745; doi:10.3389/fgene.2019.01139)
Supplement: Supplementary file 6 [file Table_1.xlsx]

## Sheet: Table S1
Supplementary Table S1. Primer sequences used by Laboratory 4
Primer	Sequencea	cDNA
1F	CGCCTGGAGAAGCTGCTG	c.127_144
2F	CATTCTGAGAGAGCCTGTGTG	c.165_185
3F	GACAACTGGACAGCATGATTCA	c.296_317
3R	TTGAATCATGCTGTCCAGTTG	c.298_318
4R	GCCCTCTCAGAAACATCTGC	c.565_584
4F	CTTCACCACCTTCATGCAAA	c.1088_2007
5F	GGCGACATACCTTCTGTTGAA	c.1314_1335
5R	TCAACAGAAGGTATGTCGCC	c.1315_1334
6R	GGTGTTCACCAATGCCTTA	c.1449_1467
6F	CCACCGGGTATCAAAATGAC	c.1467_1485
7R	AGCAGTGGCTAGCTGAGGAT	c.1652_1672
7F	CTGCGGCCTGTCGATTATAC	c.1580_1599
8R	GAAGACAGCCCACTGCCTAT	c.1717_1736
8F	AGCGTAGGGATGGACCTCTT	c.1690_1709
9R	CCATTGAGAATCCCAAGCAT	c.1861_1879
9F	TCCTGGTGATGCAGTTCAAA	c.1827_1846
10R	CTCTGTTGAGCCTGCTTCTG	c.1974_1990
11R	CGAACCCTCTCTGGGTGATA	c.2233_2252
aAll reverse (R) primers were FAM-labeled for amplicon detection in capillary electrophoresis
