# Supplementary material for: Comprehensive Assessment of BARD1 Messenger Ribonucleic Acid Splicing With Implications for Variant Classification
Source: Front Genet. 2019 Nov 19;10:1139. doi: 10.3389/fgene.2019.01139 (PMC6877745; doi:10.3389/fgene.2019.01139)
Supplement: Supplementary file 7 [file Table_2.xlsx]

## Sheet: Table S2
Supplementary Table S2. Structural and functional data relevant to define the boundaries of the RING, ANK, and BRCT domains
Domain	Residues	Structural Analysis	HDR assay	PMID
RING	26-117	solution structure	n.a.	11573085
RING	∆(34-126)	n.a.	<25% WT	17848578
RING	L44R	n.a.	<25% WT	26350354
RING	C53W	n.a.	<25% WT	26350354
RING	C71Y	n.a.	<25% WT	26350354
ARD	425-546	crystal structure	n.a.	18480049
ANK	∆(426-521)	n.a.	<25% WT	17848578
ANK	L480S	n.a.	<25% WT	30925164
ANK	P530L	n.a.	<25% WT	30925164
BRCT	568-777	crystal structure	n.a.	17550235
BRCT	∆(602-777)	n.a.	<25% WT	17848578
BRCT	S660R	n.a.	<25% WT	30925164
BRCT	G623E	n.a.	<25% WT	26350354
BRCT	G698D	n.a.	<25% WT	30925164
BRCT	G735D	n.a.	<25% WT	30925164
BRCT	V767fs	n.a.	<25% WT	30925164
Abbreviations: n.a., not applicable; HDR, Homology directed repair; PMID; PubMed Identification number; WT, wild type
