# Supplementary material for: Comprehensive Assessment of BARD1 Messenger Ribonucleic Acid Splicing With Implications for Variant Classification
Source: Front Genet. 2019 Nov 19;10:1139. doi: 10.3389/fgene.2019.01139 (PMC6877745; doi:10.3389/fgene.2019.01139)
Supplement: Supplementary file 8 [file Table_3.xlsx]

## Sheet: Table S3
Supplementary Table S3. Comparison of isoforms detected by FLAIR and GMAP analysis of nanopore sequencing
Splicing event description	Transcript structure	Nanopore sequencing-FLAIR	Nanopore sequencing-GMAPa (Individual splicing events previously detected)	Detected by short-read RNAs-seq and/or RT-PCR assay
Full length	-	+	+	+
∆(E1-E4p)	r.155_?del			+
Δ(E1q4)	r.155_158del			+
∆(E1q4,E4)	r.155_1314			+
IVS1+4279▼98	r.158_159ins158+4279_158+4376			+
Δ(E2)	r.159_215del		+ (yes)	+
Δ(E2q)	r.212_215del			+
∆(E2_E3)	r.159_364del		+ (yes)	+
Δ(E2,E4_E6)	r.159_215del + r.365_1568del		+ (yes)
Δ(E2,E4_E9)	r.159_215+365_1903del		+ (yes)	+
Δ(E2,E4)	r.159_215del + r.365_1314del		+ (yes)
Δ(E2,E5)	r.159_215del + r.1315_1395del		+ (yes)
Δ(E2,E8)	r.159_215del + r.1678_1810del		+ (yes)
Δ(E2,E9)	r.159_215del + r.1811_1903del		+ (yes)
Δ(E2,E10)	r.159_215del + r.1904_2001del		+
Δ(E2_E4)	r.159_1314del	+	+ (yes)	+
∆(E2_E4,E7)	r.159_1314+1569_1677del			+
∆(E2_E4, E8)	r.159_1314+1678_1810del	+	+ (yes)	+
∆(E2_E4,E8_E9)	r.159_1314+1678_1903del			+
∆(E2_E4,E8p)	r.159_1314+1678_?del			+
∆(E2_E5)	r.159_1395del		+ (yes)	+
Δ(E2_E6)	r.159_1568del	+	+ (yes)	+
∆(E2_E6,E8)	r.159_1568+1678_1810del			+
∆(E2_E6,E8_E9)	r.159_1568+1678_1903del			+
Δ(E2_E7)	r.159_1677del	+	+ (yes)
Δ(E2_E9)	r.159_1903del	+	+ (yes)	+
Δ(E2_E10)	r.159_2001del		+
IVS2+2262▼70	r.215_216ins215+2262_215+2331		+
IVS2-780▼99	r.215_216ins216-780_216-682		+ (yes)	+
Δ(E3)	r.216_364del	+	+ (yes)	+
Δ(E3,E5)	r.216_364del + r.1315_1395del		+ (yes)
Δ(E3_E4)	r.216_1314del	+	+ (yes)	+
∆(E3_E4,E7)	r.216_1314+1569_1677del	+	+ (yes)
∆(E3_E4,E8)	r.216_1314+1678_1810del			+
Δ(E3_E4,E10)	r.216_1314del + r.1904_2001del		+
Δ(E3_E5)	r.216_1395del		+ (yes)	+
∆(E3,E5_E9)	r.216_1314+1315_1903del			+
Δ(E3_E6)	r.216_1568del	+	+ (yes)	+
Δ(E3_E6,E8)	r.216_1568+1678_1810del			+
Δ(E3_E7)	r.216_1677del	+	+ (yes)	+
Δ(E3_E9)	r.216_1903del	+	+ (yes)	+
∆(E3q_E10)	r.361_2001del			+
Δ(E4)	r.365_1314del	+	+ (yes)	+
∆(E4q137)	r.1178_1314del			+
∆(E4q408)	r.907_1314del			+
Δ(E4int104)	r.718_821del			+
Δ(E4int695)	r.472_1166del			+
∆(E4,E6p)	r.365_?			+
Δ(E4,E5)	r.365_1395del		+ (yes)
Δ(E4,E7)	r.365_1314del + r.1569_1677del		+ (yes)
Δ(E4,E9)	r.365_1314del + r.1811_1903del		+ (yes)
Δ(E4,E10)	r.365_1314del + r.1904_2001del		+
Δ(E4_E6)	r.365_1568del		+ (yes)	+
∆(E4q,E6q)	r.?_?			+
Δ(E4_E7)	r.365_1677del			+
Δ(E4,E8_E9)	r.365_1314+1678_1903del	+		+
Δ(E4_E9)	r.365_1903del	+	+ (yes)	+
Δ(E4), IVS10+131▼(I10q175)	r.365_1314del + r.2001_2002ins2001+1_2001+175		+
Δ(E4), IVS10+131▼46	r.365_1314del + r.2001_2002ins2001+131_2001+175		+ (yes)
Δ(E4), IVS10-131▼97	r.365_1314del + r.2001_2002ins2002-201_2002-105		+
IVS4-828▼38	r.1314_1315ins1315-828_1315-791		+ (yes)	+
Δ(E4), IVS4-828▼38	r.365_1314del + r.1314_1315ins1315-828_1315-791		+
Δ(E5)	r.1315_1395del	+	+ (yes)
Δ(E5_E9)	r.1315_1903del		+ (yes)	+
Δ(E5_E10)	r.1315_2001del			+
▼(I5q3)	r.1395_1396ins1395+1_1395+3			+
Δ(E6q2)	r.1567_1568del			+
IVS6+4684▼67	r.1568_1569ins1568+4684_1568+4752			+
Δ(E7)	r.1569_1677del	+	+ (yes)	+
Δ(E7p35)	r.1569_1603del			+
Δ(E7_E9)	r.1569_1903del			+
▼(I7q4)	r.1677_1678ins1677+1_1677+4			+
∆(E8)	r.1678_1810del			+
∆(E8_E9)	r.1678_1903del			+
∆(E9)	r.1811_1903del		+ (yes)	+
∆(E9p30)	r.1811_1840del			+
▼(I9q4)	r.1903_1904ins1903+1_1903+4			+
IVS9+5946▼1015	r.1903_1904ins1903+5946_1904+6960			+
IVS9-6318▼92	r.1903_1904ins1904-6318_1904-6227		+ (yes)	+
Δ(E10)	r.1904_2001del		+
Δ(E10q4)	r.1998_2001del			+
▼(I10q175)	r.2001_2002ins2001+1_2001+175		+
IVS10+131▼46	r.2001_2002+131_2001+176		+ (yes)	+
IVS10-131▼97	r.2001_2002ins2002-201_2002-105		+
aSequence reads were mapped by Genomic Mapping and Alignment Program (GMAP) using the linux command lines gmap -g [ReferenceSequence].fasta -f 2 -n 0 -t 16 [SequencesToAlign].fasta > [alignmentFile].gff3 as gmap -g [sequence file name_geneseq.fasta -f 2 -n 0 -t 16 all.fasta > all.gff3.
