# Supplementary material for: Comprehensive Assessment of BARD1 Messenger Ribonucleic Acid Splicing With Implications for Variant Classification
Source: Front Genet. 2019 Nov 19;10:1139. doi: 10.3389/fgene.2019.01139 (PMC6877745; doi:10.3389/fgene.2019.01139)
Supplement: Supplementary file 9 [file Table_4.xlsx]

## Sheet: Table S4
Supplementary Table S4. Recommendations for interpreting the loss of function PVS1 ACMG/AMP variant criterion at BARD1 splice sites
Type of variant	Exon	splice site	predicted outcome (exon skipping)	predicted outcome (cryptic sites)	experimental data?	(less severe outcome)	PTC-NMD/PTC/No-FS?	Predicted protein	Role of altered region in protein function (PMID: 26738429)	defect present in all biologically relevant transcripts?	% of protein removed?	PVS1 (less severe scenario)
GT-AG 1,2 splice sites	1	158+1,+2	none	∆(E1q4)	no	∆(E1q4)	PTC-NMD	none	not applicable	yes	not applicable	PVS1
GT-AG 1,2 splice sites	2	159-1,-2	∆(E2); ∆(E2_E3); ∆(E2-E6); ∆(E2_E9)	none	no	∆(E2)	No-FS	p.Thr54_Ser72del	critical (RING domain)	yes	not applicable	PVS1_Strong
GT-AG 1,2 splice sites	2	215+1,+2	∆(E2); ∆(E2_E3); ∆(E2-E6); ∆(E2_E9)	∆(E2q4)	no	∆(E2)	No-FS	p.Thr54_Ser72del	critical (RING domain)	yes	not applicable	PVS1_Strong
GT-AG 1,2 splice sites	3	216-1,-2	∆(E3); ∆(E3_E4); ∆(E3-E5); ∆(E3_E6); ∆(E3_E7); ∆(E3_E9)	none	no	∆(E3)	PTC-NMD	none	not applicable	yes	not applicable	PVS1
GT-AG 1,2 splice sites	3	364+1,+2	∆(E3); ∆(E3_E4); ∆(E3-E5); ∆(E3_E6); ∆(E3_E7); ∆(E3_E9)	none	no	∆(E3)	PTC-NMD	none	not applicable	yes	not applicable	PVS1
GT-AG 1,2 splice sites	4	365-1,-2	∆(E4); ∆(E4_E6); ∆(E4-E7); ∆(E4_E9)	none	no	∆(E4_E9)	No-FS	p.Asp122_Trp635delinsGly	critical (ankyrine repeats and BRCT1 domain)	yes	not applicable	PVS1_Strong
GT-AG 1,2 splice sites	4	1314+1,+2	∆(E4); ∆(E4_E6); ∆(E4-E7); ∆(E4_E9)	∆(E4q137); ∆(E4q408)	no	∆(E4q408)	No-FS	p.Val303_Lys438del	critical (ankyrine repeats)	yes	not applicable	PVS1_Strong
GT-AG 1,2 splice sites	5	1315-1,-2	∆(E5); ∆(E5_E9); ∆(E5_E10)	none	∆(E5)	∆(E5)	No-FS	p.Gly439_Leu465del	critical (ankyrine repeats)	yes	not applicable	PVS1_Strong
GT-AG 1,2 splice sites	5	1315+1,+2	∆(E5); ∆(E5_E9); ∆(E5_E10)	▼(I5q3)	no	▼(E5q3)	No-FS	p.Leu465_His466ins1 (Leu/Ile/Ala/Glu/Gly)b	unkown (ankyrine repeats, but 1 aa insertion)	yes	<10% (1 in 777 aa inserted)	PVS1_Moderate
GT-AG 1,2 splice sites	6	1396-1,-2	∆(E6)	none	no	∆(E6)	PTC-NMD	none	not applicable	yes	not applicable	PVS1
GT-AG 1,2 splice sites	6	1568+1,+2	∆(E6)	▼(E6q2)	no	all PTC-NMD	PTC-NMD	none	not applicable	yes	not applicable	PVS1
GT-AG 1,2 splice sites	7	1569-1,-2	∆(E7); ∆(E7_E9)	∆(E7p35)	no	all PTC-NMD	PTC-NMD	none	not applicable	yes	not applicable	PVS1
GT-AG 1,2 splice sites	7	1677+1,+2	∆(E7); ∆(E7_E9)	▼(E7q4)	no	all PTC-NMD	PTC-NMD	none	not applicable	yes	not applicable	PVS1
GT-AG 1,2 splice sites	8	1678-1,-2	∆(E8); ∆(E8_E9)	none	no	all PTC-NMD	PTC-NMD	none	not applicable	yes	not applicable	PVS1
GT-AG 1,2 splice sites	8	1810+1,+2	∆(E8); ∆(E8_E9)	none	no	all PTC-NMD	PTC-NMD	none	not applicable	yes	not applicable	PVS1
GT-AG 1,2 splice sites	9	1811-1,-2	∆(E9)	∆(E9p30)	no	∆(E9p30)	No-FS	p.Thr605_Val614	critical (BRCT1 domain)	yes	not applicable	PVS1_Strong
GT-AG 1,2 splice sites	9	1903+1,+2	∆(E9)	▼(I9q4)	no	∆(E9)	No-FS	p.Val604_Trp635insGly	critical (BRCT1 domain)	yes	not applicable	PVS1_Strong
GT-AG 1,2 splice sites	10	1904-1,-2	∆(E10)	none	no	∆(E10)	FS-alternative STOP	p.Trp635_Ser777delins5	critical (BRCT2 domain)	yes	not applicable	PVS1_Strong
GT-AG 1,2 splice sites	10	2001+1,+2	∆(E10)	∆(E10q4)	no	∆(E10q4)	FS-alternative STOP	p.Gln666_Ser777delins46	critical (BRCT2 domain)	yes	not applicable	PVS1_Strong
GT-AG 1,2 splice sites	11	2002-1,-2	none	∆(E11p91); ∆(11p329)a	no	∆(E11p91)	FS-alternative STOP	p.Leu668_Ser777delins15	critical (BRCT2 domain)	yes	not applicable	PVS1_Strong
Notes: In-frame evetns higlighted in bold
aSince there are no obvious predictions based on alternative splicing, the two strongest cryptic acceptor sites are noted according to predictor tools, HSF and MES.
bThe outcome depends on the actual IVS5± 1,2 nucletotide change
